# Supplementary material for: Chalkophomycin Biosynthesis Revealing Unique Enzyme Architecture for a Hybrid Nonribosomal Peptide Synthetase and Polyketide Synthase
Source: Molecules. 2024 Apr 25;29(9):1982. doi: 10.3390/molecules29091982 (PMC11085572; doi:10.3390/molecules29091982)
Supplement: Supplementary file 1 [file molecules-29-01982-s001.zip]

Archive with 1 entries (1 files):
- molecules-2939550-supplementary.pdf
